# Supplementary material for: Integrating bulk and single-cell RNA sequencing identifies and validates lactylation-related signatures in diabetic foot ulcers
Source: Sci Rep. 2026 Apr 27;16:19471. doi: 10.1038/s41598-026-49753-z (PMC13287707; doi:10.1038/s41598-026-49753-z)
Supplement: Supplementary file 1 — Supplementary Material 1 [file 41598_2026_49753_MOESM1_ESM.csv]

Celltype	Median_Ctrl	Median_DFU	Delta_Median	P_value
T cells CD4 memory resting	0.291946674	0.282546787	-0.009399887	0.734806772
Macrophages M0	0.092090809	0.144437747	0.052346938	0.121265113
Macrophages M2	0.210326179	0.132663438	-0.077662741	0.01830971
Mast cells resting	0.201286518	0.079624153	-0.121662365	0.182112447
Dendritic cells activated	0.018561605	0.050901724	0.032340119	0.532152153
T cells follicular helper	0.059590718	0.015855233	-0.043735485	0.261297321
Mast cells activated	0	0.012555301	0.012555301	0.023471821
NK cells activated	0.053678386	0.008222141	-0.045456245	0.009365255
NK cells resting	0	0.007102168	0.007102168	0.008305673
Monocytes	0	0.006507532	0.006507532	0.373738757
Neutrophils	0	0.004936481	0.004936481	0.134947688
B cells memory	0	0	0	0.282668955
B cells naive	0.024788621	0	-0.024788621	0.649862725
Dendritic cells resting	0	0	0	NA
Eosinophils	0	0	0	NA
Macrophages M1	0	0	0	0.355912588
Plasma cells	0	0	0	0.1860788
T cells CD4 memory activated	0	0	0	NA
T cells CD4 naive	0	0	0	NA
T cells CD8	0	0	0	0.789274169
T cells gamma delta	0	0	0	NA
T cells regulatory (Tregs)	0	0	0	0.116310218
