# Supplementary material for: Integrating bulk and single-cell RNA sequencing identifies and validates lactylation-related signatures in diabetic foot ulcers
Source: Sci Rep. 2026 Apr 27;16:19471. doi: 10.1038/s41598-026-49753-z (PMC13287707; doi:10.1038/s41598-026-49753-z)
Supplement: Supplementary file 2 — Supplementary Material 2 [file 41598_2026_49753_MOESM2_ESM.csv]

id	B cells naive	B cells memory	Plasma cells	T cells CD8	T cells CD4 naive	T cells CD4 memory resting	T cells CD4 memory activated	T cells follicular helper	T cells regulatory (Tregs)	T cells gamma delta	NK cells resting	NK cells activated	Monocytes	Macrophages M0	Macrophages M1	Macrophages M2	Dendritic cells resting	Dendritic cells activated	Mast cells resting	Mast cells activated	Eosinophils	Neutrophils
GSE134431_GSM3946493_DFU	0	0	0	0.095222522	0	0.177675007	0	0.108882658	0	0	0	0.060066883	0	0.208926125	0	0.054183784	0	0.069261983	0.225781038	0	0	0
GSE134431_GSM3946494_DFU	0	0	0	0	0	0.290425918	0	0	0	0	0.02469643	0	0.000294871	0.375152008	0	0.112170584	0	0.015909069	0.021992799	0.034039417	0	0.125318904
GSE134431_GSM3946495_DFU	0	0	0	0	0	0.261268688	0	0	0	0	0.005670089	0.004146794	0.005625082	0.351787829	0.001092135	0.116177005	0	0.006793984	0.110259407	0	0	0.137178988
GSE134431_GSM3946496_DFU	0.085077487	0	0	0.011809269	0	0.208131687	0	0.109792244	0	0	0	0.008371878	0	0.144130809	0	0.120676913	0	0.058900136	0.251500563	0.001609014	0	0
GSE134431_GSM3946497_DFU	0	0	0	0	0	0.455160594	0	0	0	0	0	0.009620632	0.051085295	0.085991747	0.021266032	0.167900619	0	0.060666942	0.045626897	0.017949335	0	0.084731907
GSE134431_GSM3946498_DFU	0	0	0	0	0	0.373919087	0	0	0	0	0.025982887	0	0.033390882	0.076282006	0	0.290167209	0	0.095210939	0.062827204	0.019611053	0	0.022608733
GSE134431_GSM3946499_DFU	0.031052741	0	0	0	0	0.464477263	0	0.001607615	0	0	0.004889576	0.017977256	0.040385927	0.056338692	0.023105302	0.202690265	0	0	0.079888763	0.01309109	0	0.06449551
GSE134431_GSM3946500_DFU	0.014704985	0	0.003560819	0	0	0.340771957	0	0.068331369	0	0	0	0.039261205	0	0.10158846	0.086809085	0.093994304	0	0.032527286	0.213754276	0	0	0.004696252
GSE134431_GSM3946501_DFU	0	0	0.018242167	0	0	0.413795509	0	0.010157537	0	0	0	0.040523951	0.00023699	0.112364969	0.094406195	0.06708879	0	0.014644989	0.228538903	0	0	0
GSE134431_GSM3946502_DFU	0	0	0.022230075	0	0	0.263678972	0	0.010789543	0	0	0.111308899	0	0.018391376	0.394318007	0	0.038781049	0	0.088951599	0	0.051550481	0	0
GSE134431_GSM3946503_DFU	0	0.01363947	0	0	0	0.188828169	0	0.278162575	0	0	0	0.012528268	0	0	0	0.209791218	0	0.060259461	0.170613673	0.059277865	0	0.006899302
GSE134431_GSM3946504_DFU	0	0	0	0	0	0.224755969	0	0.052924067	0	0	0.111130937	0	0	0.196340125	0	0.204249764	0	0.096706997	0.031196953	0.082695188	0	0
GSE134431_GSM3946505_DFU	0.065080062	0	0	0.030090514	0	0.217580703	0	0.011403828	0.033613765	0	0.118337711	0	0.006985759	0.10090274	0	0.129837719	0	0.009000376	0.138318698	0.138848125	0	0
GSE80178_GSM2114231_DFU	0	0	0	0.07844814	0	0.316672779	0	0.019361567	0	0	0.032220981	0	0.042566267	0.082646526	0	0.377294163	0	0.022804925	0.025063963	0.002920688	0	0
GSE80178_GSM2114232_DFU	0.049222566	0	0	0.111596908	0	0.121895363	0	0.106096244	0.009680728	0	0.011661546	0.008370485	0.097354654	0	0	0.417919	0	0.050964017	0.015238488	0	0	0
GSE80178_GSM2114233_DFU	0.059123988	0	0	0.029129114	0	0.383061691	0	0.024860022	0	0	0.048864056	0	0.001488527	0.256535313	0	0	0	0.066535611	0.03175063	0.077381938	0	0.021269112
GSE80178_GSM2114234_DFU	0.023075996	0	0	0	0	0.310591352	0	0.005869819	0	0	0	0.027125232	0.005866773	0.111174075	0	0.225738274	0	0.06222689	0.21452271	0	0	0.013808879
GSE80178_GSM2114235_DFU	0.023373718	0	0	0.039119449	0	0.165141099	0	0.053043261	0	0	0.090025185	0	0.018712461	0.294819435	0	0.156424995	0	0.042683818	0	0.098163699	0	0.018492879
GSE80178_GSM2114236_DFU	0	0	0	0.014810955	0	0.297637043	0	0	0	0	0.003073915	0.012030884	0.019148094	0.254894047	0	0.125719599	0	0.038431325	0.186533119	0.040889744	0	0.006831275
