# Supplementary material for: Integrating bulk and single-cell RNA sequencing identifies and validates lactylation-related signatures in diabetic foot ulcers
Source: Sci Rep. 2026 Apr 27;16:19471. doi: 10.1038/s41598-026-49753-z (PMC13287707; doi:10.1038/s41598-026-49753-z)
Supplement: Supplementary file 6 — Supplementary Material 6 [file 41598_2026_49753_MOESM6_ESM.csv]

Celltype	Median_clusterA	Median_clusterB	Delta_Median	P_value
T cells CD4 memory resting	0.300508635	0.224755969	-0.075752666	0.603780121
Macrophages M0	0.176528467	0.085991747	-0.09053672	0.045360654
Mast cells resting	0.162006842	0.062827204	-0.099179637	0.288275906
Macrophages M2	0.103082444	0.202690265	0.099607821	0.013271558
Dendritic cells activated	0.045713711	0.050964017	0.005250306	0.842105263
T cells follicular helper	0.015075555	0.011403828	-0.003671727	0.836838859
NK cells activated	0.006259336	0.008370485	0.002111149	0.524605559
NK cells resting	0.002835044	0.011661546	0.008826501	0.379299676
Neutrophils	0.002348126	0.006899302	0.004551176	0.671438353
Monocytes	0.000891699	0.019148094	0.018256395	0.076548711
Mast cells activated	0.000804507	0.040889744	0.040085237	0.038142807
B cells memory	0	0	0	0.342781711
B cells naive	0	0	0	0.820250099
Dendritic cells resting	0	0	0	NA
Eosinophils	0	0	0	NA
Macrophages M1	0	0	0	0.673514751
Plasma cells	0	0	0	0.094725643
T cells CD4 memory activated	0	0	0	NA
T cells CD4 naive	0	0	0	NA
T cells CD8	0	0	0	0.820250099
T cells gamma delta	0	0	0	NA
T cells regulatory (Tregs)	0	0	0	0.145673989
